# Supplementary material for: Constructing a Transient Ischemia Attack Model Utilizing Flexible Spatial Targeting Photothrombosis with Real-Time Blood Flow Imaging Feedback
Source: Int J Mol Sci. 2024 Jul 10;25(14):7557. doi: 10.3390/ijms25147557 (PMC11277306; doi:10.3390/ijms25147557)
Supplement: Supplementary file 1 [file ijms-25-07557-s001.zip]

Archive with 1 entries (1 files):
- ijms-3067857-supplementary.pdf
